# Supplementary material for: Comprehensive Proteomics and β-Hydroxybutyrylation Profiling in Starvation-Induced Gastrocnemius Muscle Remodeling
Source: Biology (Basel). 2026 Feb 6;15(3):289. doi: 10.3390/biology15030289 (PMC12897031; doi:10.3390/biology15030289)
Supplement: Supplementary file 1 [file biology-15-00289-s001.zip]

Archive with 2 entries (2 files):
- biology-4053993-supplementary materials.pdf
- Western Blot Images of Figure 1.tif
